# Supplementary material for: Deep molecular profiling of biliary tract cancer uncovers novel biological mechanisms and therapeutic opportunities
Source: ESMO Open. 2026 May 8;11(5):106082. doi: 10.1016/j.esmoop.2026.106082 (PMC13187597; doi:10.1016/j.esmoop.2026.106082)
Supplement: Supplementary Tables [file mmc2.xlsx]

## Sheet: sTable1
	Supplementary Table 1. NCT/DKTK evidence levels.
	Level of evidence	Basis for classification	Tissue context	Description of classification
	m1A	Clinical data	Same histopathologic entity	The predictive value of the biomarker or clinical effectiveness of the corresponding drug in a molecularly stratified cohort was demonstrated in a prospective study or meta-analysis in the same tumor type.
	m1B	Clinical data	Same histopathologic entity	The predictive value of the biomarker or clinical effectiveness of the drug in a molecularly stratified cohort was demonstrated in a retrospective cohort or case-control study in the same tumor type.
	m1C	Clinical data	Same histopathologic entity	A case study or single unusual responder indicates that the biomarker is associated with response to the corresponding drug in the same tumor type.
	m2A	Clinical data	Different histopathologic entity	The predictive value of the biomarker or clinical effectiveness of the corresponding drug in a molecularly stratified cohort was demonstrated in a prospective study or meta-analysis in a different tumor type.
	m2B	Clinical data	Different histopathologic entity	The predictive value of the biomarker or clinical effectiveness of the drug in a molecularly stratified cohort was demonstrated in a retrospective cohort or case-control study in a different tumor type.
	m2C	Clinical data	Different histopathologic entity	A case study or single unusual responder indicates that the biomarker is associated with response to the corresponding drug in a different tumor type.
	m3	Preclinical data	Not applicable	Preclinical data demonstrate that the biomarker predicts response to a specific drug, supported by a scientific rationale.
	m4	Biological rationale	Not applicable	A biological rationale exists that associates the biomarker with altered activity of cellular pathways/processes or drug sensitivity without direct clinical or preclinical evidence for a response to the drug.

## Sheet: sTable2
	Supplementary Table 2. Curated list of genes of interest and corresponding pathogenic alterations most frequently observed in biliary tract cancers. For each investigated alteration, the corresponding ESMO Scale for Clinical Actionability of molecular Targets (ESCAT) tier is annotated.
	gene HGNC	Alteration	SNV or InDels	Fusions	Gain (amplification)	Loss		Abbreviations
	AKAP11	SNV or InDels	X					HGNC	HUGO Gene Nomenclature Committee
	AKT3	Gain (amplification)			IIIA			SNV/indel	Single nucleotide variant/insertion or deletion
	ARAF	SNV or InDels	X
	ARID1A	SNV or InDels	IVA
	ARID1B	SNV or InDels	X
	BAP1	SNV or InDels	IVA
	BRAF	SNV or InDels	IIB
	BRCA1	SNV or InDels, Loss	IIIA			IIIA
	BRCA2	SNV or InDels, Loss	IIIA			IIIA
	CCND1	Gain (amplification)			IIIA
	CCND3	Gain (amplification)			IIIA
	CDK6	SNV or InDels	IIIA
	CDKN2A	Loss				IIIB
	CDKN2B	Loss				IIIB
	CPNE4	SNV or InDels	X
	CSMD3	SNV or InDels	X
	CTNNB1	SNV or InDels	X
	EGFR	SNV or InDels, Gain (amplification)	IIIA		IIIA
	ERBB2	SNV or InDels, Gain (amplification)	IIIA		IIIA
	ERBB3	Gain (amplification)			X
	FBXW7	SNV or InDels	X
	FGFR1	Fusions, SNV or InDels, Gain (amplification)	IIIB	IIB	IIIB
	FGFR2	Fusions, SNV or InDels, Gain (amplification)	IIIB	IB	IIIB
	FGFR3	Fusions, SNV or InDels, Gain (amplification)	IIIB	IIB	IIIB
	FGFR4	SNV or InDels	X
	FLG	SNV or InDels	X
	GNAS	SNV or InDels	X
	IDH1	SNV or InDels	IA
	IDH2	SNV or InDels	IIIA
	KMT2C	SNV or InDels	X
	KRAS	SNV or InDels, Gain (amplification)	IIIA		X
	LAMA2	SNV or InDels	X
	MAP2K4	SNV or InDels	X
	MCL1	Gain (amplification)			X
	MDM2	Gain (amplification)			IVA
	MET	Fusions, SNV or InDels, Gain (amplification)	IIIA	IIIB	IIIA
	MYC	Gain (amplification)			X
	NALCN	SNV or InDels	X
	NDC80	SNV or InDels	X
	NF1	SNV or InDels	IIIA
	NRAS	SNV or InDels	X
	NTRK1	Fusions, SNV or InDels	X	IC
	NTRK2	Fusions, SNV or InDels	X	IC
	NTRK3	Fusions, SNV or InDels	X	IC
	PCDHA13	SNV or InDels	X
	PEG3	SNV or InDels	X
	PIK3CA	SNV or InDels	IIIA
	POLE	SNV or InDels	IC
	PTEN	SNV or InDels, Loss	X			IIIA
	PTPRM	Fusions, SNV or InDels	X	X
	RADIL	SNV or InDels	X
	RB1	SNV or InDels	X
	RGPD3	SNV or InDels	X
	RNF43	SNV or InDels	X
	ROBO2	SNV or InDels	X
	SF3B1	SNV or InDels	X
	SMAD4	SNV or InDels	X
	SMARCB1	SNV or InDels	X
	TP53	SNV or InDels	X
	TSC1	SNV or InDels	IIIA

## Sheet: sTable3
			Supplementary Table 3. Curated list of HRR-associated genes evaluated for the TOP-ART score. 34 genes are evaluated for germline mutations. 182 genes are evaluated for somatic loss-of-function mutations. 1 genes associated with GO:0000724; 2 genes from Lord and Ashworth [Lord2016]; 3 genes from Mateo et al. [Mateo2015].
			Evaluated for	n	Genes
			Germline and somatic alterations	34	ABRAXAS12, ATM1,2,3, ATR1,2, BAP12, BARD12, BLM1,2, BRCA11,2,3, BRCA21,2,3, BRIP12, CHEK22,3, ERCC33, ERCC41,2, FANCA2,3, FANCB2, FANCC2, FANCD22, FANCE2, FANCF2, FANCG2, FANCI2, FANCL2, MLH33, MRE111,2,3, NBN1,2,3, PALB21,2,3, PTEN2, RAD501,2, RAD511,2,3, RAD51C1,2, RAD51D1,2, RECQL42, SLX41,2, WRN2, XRCC21,2
			Somatic alterations	148	ABL12, AP5S11, AP5Z11, APEX11, ATAD52, BRCC32, CDC14B2, CDC451, CDC71, CDK122, CDK52, CDK72, CHEK12, DDB12, DMC12, DNASE1L22, DNMT3A2, DUT2, EME12, EME22, ERCC12, ERCC82, ESCO12, ESCO22, FAAP202, FAAP242, FAN11, FANCM2, FEN12, G2E32, GADD45A2, GEN11,2, GINS21, GINS41, GTF2H32, H2AX1, HDAC23, HELLS2, HELQ1, HUS11,2, HUS1B1, INIP2, INO801, INO80D2, IPMK2, KASH51, KAT52, LIG11, LIG32, LIG42, MAD2L22…

## Sheet: sTable4
	Supplementary Table 4. Ranked list of genes most frequently identified as harboring actionable alterations.
	Biomarker / gene HGNC	Count	%		Abbreviations
	FGFR2	53	8.3		HGNC	HUGO Gene Nomenclature Committee
	FGFR4	37	5.8		HRD	Homologous Recombination Deficiency
	SBS3	37	5.8		MSI	Microsatellite instability
	FGFR3	29	4.5		SBS3/8	Single base substitution mutational signature 3/8
	CDKN2A	27	4.2		TMB	(high) Tumor Mutational Burden
	ERBB2	22	3.4
	BAP1	21	3.3
	CDKN2B	18	2.8
	KRAS	16	2.5
	ERBB3	15	2.3
	BRCA2	13	2
	TMB	13	2
	ATM	11	1.7
	HRD	11	1.7
	MDM2	11	1.7
	CLDN18	10	1.6
	NF1	10	1.6
	IDH1	9	1.4
	ARID1A	8	1.2
	CD274	8	1.2
	MET	7	1.1
	NF2	7	1.1
	TSC1	7	1.1
	FGFR1	6	0.9
	SMARCA4	6	0.9
	BRAF	5	0.8
	BRIP1	5	0.8
	FANCD2	5	0.8
	FGF4	5	0.8
	MRE11	5	0.8
	PTEN	5	0.8
	RAP1B	5	0.8
	RASA1	5	0.8
	SBS8	5	0.8
	CDK4	4	0.6
	FGF3	4	0.6
	IDH2	4	0.6
	MAGEA1	4	0.6
	MYC	4	0.6
	TP53	4	0.6
	WAC	4	0.6
	XRCC3	4	0.6
	BARD1	3	0.5
	BRCA1	3	0.5
	FANCC	3	0.5
	HMG2A	3	0.5
	KLB	3	0.5
	MAGEA3	3	0.5
	MAP3K14	3	0.5
	NRG1	3	0.5
	NRG3	3	0.5
	PDGFA	3	0.5
	RAD51B	3	0.5
	SOX5	3	0.5
	SSTR5	3	0.5
	XRCC2	3	0.5
	AHCYL2	2	0.3
	AKT2	2	0.3
	BICC1	2	0.3
	CDH17	2	0.3
	CDK6	2	0.3
	CDKN1C	2	0.3
	CLDN6	2	0.3
	ERCC5	2	0.3
	FANCB	2	0.3
	FBXW7	2	0.3
	HDAC2	2	0.3
	KDR	2	0.3
	MAP3K1	2	0.3
	MLH1	2	0.3
	MLH3	2	0.3
	MSI	2	0.3
	NECTIN4	2	0.3
	NOTCH2	2	0.3
	NRAS	2	0.3
	NUTM1	2	0.3
	PALB2	2	0.3
	PCM	2	0.3
	PDCD1LG2	2	0.3
	PDGFRA	2	0.3
	PDGFRB	2	0.3
	PIK3CA	2	0.3
	RAD50	2	0.3
	SH3GLB1	2	0.3
	SMAD4	2	0.3
	SORBS1	2	0.3
	TACSTD2	2	0.3
	USP7	2	0.3
	VHL	2	0.3
	ABCB1	1	0.2
	ARAF	1	0.2
	ASCL1	1	0.2
	ATR	1	0.2
	ATRX	1	0.2
	BCOR	1	0.2
	BLM	1	0.2
	CCND1	1	0.2
	CCND3	1	0.2
	CDC14B	1	0.2
	CHEK1	1	0.2
	CHEK2	1	0.2
	CLIP1	1	0.2
	DLL3	1	0.2
	EGFR	1	0.2
	ERCC4	1	0.2
	ERRFI1	1	0.2
	F3	1	0.2
	FANCA	1	0.2
	FANCE	1	0.2
	FANCF	1	0.2
	FANCG	1	0.2
	FGF1	1	0.2
	FLT1	1	0.2
	GAB2	1	0.2
	GNAS	1	0.2
	GOLGB1	1	0.2
	KMT2D	1	0.2
	MAP2K4	1	0.2
	MSLN	1	0.2
	NRAP	1	0.2
	PARP3	1	0.2
	PBRM1	1	0.2
	PDCD1	1	0.2
	PDGFB	1	0.2
	PMS1	1	0.2
	PRKDC	1	0.2
	RAD18	1	0.2
	RAD51C	1	0.2
	RAD51D	1	0.2
	RPA1	1	0.2
	SMARCA5	1	0.2
	SMARCAL1	1	0.2
	SSTR1	1	0.2
	SSTR2	1	0.2

## Sheet: sTable5
	Supplementary Table 5. Ranked list of actionable molecular alterations. Combinations of multi-omic alterations affecting the same gene identified in a single sample are grouped. Gain/Deletion are referred to CNVs, while Over- and Under-expression to RNAseq-based analysis.
	Biomarker / gene HGNC	Alteration	Count	%		Abbreviations
	SBS3	Positive	37	7.6		HGNC	HUGO Gene Nomenclature Committee
	FGFR4	Overexpression	25	5.1		HRD	Homologous Recombination Deficiency
	FGFR3	Overexpression	18	3.7		MSI	Microsatellite instability
	TMB	Positive	13	2.7		SBS3/8	Single base substitution mutational signature 3/8
	FGFR2	Overexpression	11	2.2		SNV/indel	Single nucleotide variant/insertion or deletion
	HRD	Positive	11	2.2		TMB	(high) Tumor Mutational Burden
	KRAS	SNV/indel	11	2.2
	IDH1	SNV/indel	9	1.8
	CLDN18	Overexpression	8	1.6
	BAP1	SNV/indel	7	1.4
	ERBB3	Overexpression	7	1.4
	ATM	SNV/indel	6	1.2
	CD274	Overexpression	6	1.2
	CDKN2A	SNV/indel	6	1.2
	CDKN2B	Deletion	6	1.2
	ERBB2	Gain, Overexpression	6	1.2
	CDKN2A	Deletion	5	1
	CDKN2A	Deletion, Underexpression	5	1
	FGFR2	Fusion	5	1
	FGFR3	Gain, Overexpression	5	1
	SBS8	Positive	5	1
	ARID1A	SNV/indel	4	0.8
	BRCA2	Deletion	4	0.8
	FGFR2	Fusion, Overexpression	4	0.8
	FGFR2	Overexpression, Fusion	4	0.8
	FGFR4	Gain, Overexpression	4	0.8
	IDH2	SNV/indel	4	0.8
	MDM2	Overexpression, Gain	4	0.8
	ATM	Deletion	3	0.6
	BARD1	SNV/indel	3	0.6
	BRAF	SNV/indel	3	0.6
	CDKN2A	Underexpression, Deletion	3	0.6
	CDKN2B	Deletion, Underexpression	3	0.6
	CDKN2B	Underexpression, Deletion	3	0.6
	FANCC	Deletion	3	0.6
	NF1	Deletion, Underexpression	3	0.6
	BAP1	Deletion	2	0.4
	BAP1	SNV/indel, Deletion, Underexpression	2	0.4
	BAP1	SNV/indel, Underexpression	2	0.4
	BRCA1	SNV/indel	2	0.4
	BRCA2	Deletion, Underexpression	2	0.4
	BRCA2	SNV/indel	2	0.4
	CDH17	Overexpression	2	0.4
	CDK4	Overexpression, Gain	2	0.4
	CLDN6	Overexpression	2	0.4
	ERBB2	Gain	2	0.4
	ERBB3	Gain	2	0.4
	ERBB3	Gain, Overexpression	2	0.4
	ERCC5	Deletion	2	0.4
	FANCB	Deletion	2	0.4
	FANCD2	Deletion	2	0.4
	FGFR1	Overexpression	2	0.4
	FGFR2	Fusion, Gain, Overexpression	2	0.4
	FGFR2	Gain	2	0.4
	FGFR4	Overexpression, Gain	2	0.4
	HDAC2	Deletion	2	0.4
	MAGEA1	Overexpression	2	0.4
	MET	Fusion	2	0.4
	MLH1	SNV/indel	2	0.4
	MRE11	Deletion, Underexpression	2	0.4
	MSI	Positive	2	0.4
	MYC	Gain, Overexpression	2	0.4
	NECTIN4	Overexpression	2	0.4
	NRG3	Overexpression	2	0.4
	PDCD1LG2	Overexpression	2	0.4
	PIK3CA	SNV/indel	2	0.4
	PTEN	Deletion	2	0.4
	RAD51B	Deletion	2	0.4
	RAP1B	Gain	2	0.4
	RASA1	Deletion, Underexpression	2	0.4
	TACSTD2	Overexpression	2	0.4
	TSC1	Deletion, Underexpression	2	0.4
	TSC1	SNV/indel	2	0.4
	USP7	SNV/indel	2	0.4
	WAC	Overexpression, Fusion	2	0.4
	ABCB1	Overexpression	1	0.2
	AHCYL2	Fusion, Overexpression	1	0.2
	AKT2	Gain, Overexpression	1	0.2
	ARAF	Overexpression	1	0.2
	ARID1A	SNV/indel, Underexpression	1	0.2
	ARID1A	Underexpression, Deletion	1	0.2
	ASCL1	Overexpression	1	0.2
	ATM	Deletion, Underexpression	1	0.2
	ATR	Deletion	1	0.2
	ATRX	Underexpression	1	0.2
	BAP1	SNV/indel, Deletion	1	0.2
	BCOR	SNV/indel	1	0.2
	BICC1	Overexpression, Fusion	1	0.2
	BLM	SNV/indel	1	0.2
	BRAF	SNV/indel, Gain	1	0.2
	BRCA1	Underexpression	1	0.2
	BRCA2	Underexpression	1	0.2
	BRCA2	Underexpression, Deletion	1	0.2
	BRIP1	SNV/indel	1	0.2
	BRIP1	SNV/indel, Deletion, Underexpression	1	0.2
	BRIP1	Underexpression	1	0.2
	CCND1	Gain	1	0.2
	CCND3	Gain	1	0.2
	CD274	Gain, Overexpression	1	0.2
	CDC14B	SNV/indel	1	0.2
	CDK6	Overexpression, Gain	1	0.2
	CDKN1C	Deletion, Underexpression	1	0.2
	CHEK1	Deletion	1	0.2
	CHEK2	Deletion	1	0.2
	CLDN18	Gain, Overexpression	1	0.2
	CLIP1	Fusion	1	0.2
	DLL3	Overexpression	1	0.2
	EGFR	Gain	1	0.2
	ERBB2	Overexpression	1	0.2
	ERBB2	Overexpression, Gain, SNV/indel	1	0.2
	ERBB2	SNV/indel	1	0.2
	ERBB2	SNV/indel, Gain, Overexpression	1	0.2
	ERBB3	Overexpression, Gain	1	0.2
	ERCC4	SNV/indel	1	0.2
	ERRFI1	SNV/indel	1	0.2
	F3	Overexpression	1	0.2
	FANCA	Underexpression	1	0.2
	FANCD2	Underexpression	1	0.2
	FANCD2	Underexpression, Deletion	1	0.2
	FANCE	Underexpression	1	0.2
	FANCF	Deletion	1	0.2
	FANCG	Deletion	1	0.2
	FBXW7	Deletion, Underexpression	1	0.2
	FGF1	Overexpression	1	0.2
	FGF3	Gain	1	0.2
	FGF3	Overexpression	1	0.2
	FGF3	Overexpression, Gain	1	0.2
	FGF4	Gain, Overexpression	1	0.2
	FGF4	Overexpression	1	0.2
	FGF4	Overexpression, Gain	1	0.2
	FGFR1	Gain	1	0.2
	FGFR1	Gain, Overexpression	1	0.2
	FGFR1	SNV/indel	1	0.2
	FGFR2	Fusion, SNV/indel	1	0.2
	FGFR2	Overexpression, Fusion, SNV/indel	1	0.2
	FGFR2	Overexpression, SNV/indel, Fusion	1	0.2
	FGFR2	SNV/indel, Overexpression	1	0.2
	FGFR2	SNV/indel, Overexpression, Fusion	1	0.2
	FGFR3	Gain	1	0.2
	FLT1	Overexpression	1	0.2
	GAB2	Fusion	1	0.2
	GNAS	SNV/indel	1	0.2
	GOLGB1	Fusion	1	0.2
	HMG2A	Fusion, Gain, Overexpression	1	0.2
	KDR	Gain, Overexpression	1	0.2
	KLB	Overexpression	1	0.2
	KLB	Overexpression, Gain	1	0.2
	KMT2D	SNV/indel	1	0.2
	KRAS	Overexpression, Gain, Fusion	1	0.2
	KRAS	SNV/indel, Gain	1	0.2
	MAGEA1	Gain, Overexpression	1	0.2
	MAGEA3	Gain, Overexpression	1	0.2
	MAGEA3	Overexpression	1	0.2
	MAP2K4	SNV/indel	1	0.2
	MAP3K1	Deletion, Underexpression	1	0.2
	MAP3K14	Deletion, Underexpression, Fusion	1	0.2
	MDM2	Gain	1	0.2
	MDM2	Gain, Overexpression	1	0.2
	MET	Fusion, Gain, Overexpression	1	0.2
	MET	Gain, Overexpression	1	0.2
	MLH3	Deletion	1	0.2
	MLH3	SNV/indel	1	0.2
	MRE11	Deletion	1	0.2
	MSLN	Overexpression	1	0.2
	NF1	Deletion	1	0.2
	NF1	Deletion, Underexpression, Fusion	1	0.2
	NF2	Deletion	1	0.2
	NF2	Deletion, Underexpression	1	0.2
	NF2	SNV/indel, Underexpression	1	0.2
	NF2	Underexpression, Deletion	1	0.2
	NOTCH2	Gain, Overexpression	1	0.2
	NRAP	Fusion	1	0.2
	NRAS	Overexpression	1	0.2
	NRAS	SNV/indel	1	0.2
	NRG1	Fusion, Overexpression	1	0.2
	NRG1	Overexpression	1	0.2
	NRG3	SNV/indel	1	0.2
	NUTM1	Fusion, Overexpression	1	0.2
	PALB2	Deletion	1	0.2
	PALB2	SNV/indel	1	0.2
	PARP3	Overexpression	1	0.2
	PBRM1	SNV/indel	1	0.2
	PCM	Overexpression, Fusion	1	0.2
	PDCD1	Overexpression	1	0.2
	PDGFA	Gain, Overexpression	1	0.2
	PDGFA	Overexpression	1	0.2
	PDGFB	Overexpression	1	0.2
	PDGFRA	Gain, Overexpression	1	0.2
	PDGFRB	Gain, Overexpression	1	0.2
	PMS1	SNV/indel	1	0.2
	PRKDC	SNV/indel	1	0.2
	PTEN	Deletion, Underexpression	1	0.2
	PTEN	SNV/indel	1	0.2
	RAD18	Deletion	1	0.2
	RAD50	Deletion, Underexpression	1	0.2
	RAD51B	Underexpression	1	0.2
	RAD51C	SNV/indel	1	0.2
	RAD51D	SNV/indel	1	0.2
	RAP1B	Gain, Overexpression, Fusion	1	0.2
	RASA1	SNV/indel	1	0.2
	RPA1	Deletion	1	0.2
	SH3GLB1	Overexpression, Fusion	1	0.2
	SMAD4	SNV/indel, Deletion	1	0.2
	SMARCA4	SNV/indel	1	0.2
	SMARCA4	SNV/indel, Deletion	1	0.2
	SMARCA4	SNV/indel, Deletion, Underexpression	1	0.2
	SMARCA5	SNV/indel	1	0.2
	SMARCAL1	SNV/indel	1	0.2
	SORBS1	Fusion, Overexpression	1	0.2
	SOX5	Fusion, Overexpression, Gain	1	0.2
	SSTR1	Overexpression	1	0.2
	SSTR2	Overexpression	1	0.2
	SSTR5	Gain, Overexpression	1	0.2
	SSTR5	Overexpression	1	0.2
	TP53	Deletion, Underexpression	1	0.2
	TP53	SNV/indel, Deletion	1	0.2
	TSC1	Deletion	1	0.2
	VHL	Deletion, Underexpression	1	0.2
	XRCC2	Deletion, Underexpression	1	0.2
	XRCC2	Underexpression	1	0.2
	XRCC3	Deletion	1	0.2
	XRCC3	Deletion, Underexpression	1	0.2
	XRCC3	Underexpression	1	0.2

## Sheet: sTable6
	Supplementary Table 6. Frequency of identified types of actionable alterations. Positive refers to HRD, TMB, MSI and mutational signatures, Gain/Deletion are referred to CNVs, while Over- and Under-expression to RNAseq-based analysis.
	Alteration	Count	%		Abbreviations
	Overexpression	190	29.6		HRD	Homologous Recombination Deficiency
	SNV/indel	111	17.3		MSI	Microsatellite instability
	Deletion	99	15.4		SNV/indel	Single nucleotide variant/insertion or deletion
	Gain	73	11.4		TMB	(high) Tumor Mutational Burden
	Positive	68	10.6
	Underexpression	60	9.3
	Fusion	41	6.4

## Sheet: sTable7
	Supplementary Table 7. Frequency of identified biomarkers' baskets.
	Biomarker basket	Count	%		Abbreviations
	TK	220	34.1		CC	Cell cycle
	DDR	160	24.8		DDR	DNA damage repair
	CC	72	11.1		DEV	developmental regulation
	IE	59	9.1		IE	immune evasion
	RME	50	7.7		OTH	other
	OTH	45	7		PAM	PI3K–AKT–mTOR
	PAM	28	4.3		RME	RAF-MEK-ERK
	DEV	12	1.9		TK	tyrosine kinases

## Sheet: sTable8
	Supplementary Table 8. Frequency of single-agent and combination treatment recommendations according to priority levels.
	Single-agent vs combination	Priority	Count	%
	Single-agent	1	237	37
		2	134	20.9
		3	73	11.4
		4	17	2.7
		5	4	0.6
		6	7	1.1
	Combination	1	61	9.5
		2	64	10
		3	34	5.3
		4	3	0.5
		5	7	1.1

## Sheet: sTable9
	Supplementary Table 9. Frequency of treatment recommendations according to NCT/DKTK evidence levels and treatment baskets.
	Priority	1	1	1	1	1	1	1	1	2	2	2	2	2	2	2	2	3	3	3	3	3	3	3	3	4	4	4	4	4	4	4	5	5	5	6	6
	Treatment Baskets	CC N = 13	DDR N = 61	DEV N = 4	IE N = 29	OTH N = 17	PAM N = 3	RME N = 30	TK N = 142	CC N = 24	DDR N = 65	DEV N = 2	IE N = 26	OTH N = 6	PAM N = 17	RME N = 11	TK N = 47	CC N = 24	DDR N = 32	DEV N = 4	IE N = 9	OTH N = 10	PAM N = 4	RME N = 11	TK N = 13	CC N = 2	DDR N = 1	DEV N = 1	IE N = 5	OTH N = 3	PAM N = 2	TK N = 6	OTH N = 2	RME N = 7	TK N = 2	DDR N = 5	OTH N = 2
	NCT/DKTK evidence level
	m1A	\	3 (4.9%)	\	2 (6.9%)	3 (18%)	\	\	18 (13%)	\	\	\	\	\	\	\	7 (15%)	\	\	\	\	\	\	\	\	\	\	\	\	\	\	\	\	\	\	\	\
	m1B	\	2 (3.3%)	2 (50%)	2 (6.9%)	\	\	\	40 (28%)	\	\	\	1 (3.8%)	\	\	\	10 (21%)	\	\	\	\	\	\	\	\	\	\	\	\	\	\	\	\	\	\	\	\
	m1C	4 (31%)	6 (9.8%)	\	\	4 (24%)	\	5 (17%)	18 (13%)	\	4 (6.2%)	\	\	\	7 (41%)	\	4 (8.5%)	2 (8.3%)	1 (3.1%)	\	\	1 (10%)	\	\	\	\	\	\	\	\	\	\	\	\	\	\	\
	m2A	\	3 (4.9%)	\	2 (6.9%)	\	\	\	8 (5.6%)	1 (4.2%)	4 (6.2%)	\	2 (7.7%)	1 (17%)	\	1 (9.1%)	\	\	3 (9.4%)	3 (75%)	\	\	\	\	\	\	\	\	1 (20%)	\	\	\	\	\	\	\	\
	m2B	4 (31%)	36 (59%)	\	9 (31%)	6 (35%)	1 (33%)	1 (3.3%)	21 (15%)	3 (13%)	38 (58%)	\	21 (81%)	\	6 (35%)	2 (18%)	3 (6.4%)	\	19 (59%)	\	3 (33%)	4 (40%)	3 (75%)	8 (73%)	3 (23%)	\	\	1 (100%)	\	2 (67%)	2 (100%)	1 (17%)	1 (50%)	\	\	5 (100%)	1 (50%)
	m2C	5 (38%)	9 (15%)	2 (50%)	6 (21%)	3 (18%)	2 (67%)	21 (70%)	27 (19%)	17 (71%)	13 (20%)	\	\	1 (17%)	2 (12%)	4 (36%)	7 (15%)	20 (83%)	4 (13%)	\	\	\	\	1 (9.1%)	\	\	\	\	3 (60%)	\	\	\	\	\	2 (100%)	\	\
	m3	\	2 (3.3%)	\	\	1 (5.9%)	\	2 (6.7%)	7 (4.9%)	\	4 (6.2%)	2 (100%)	\	3 (50%)	\	\	6 (13%)	\	2 (6.3%)	\	\	4 (40%)	\	2 (18%)	7 (54%)	2 (100%)	\	\	1 (20%)	1 (33%)	\	2 (33%)	\	7 (100%)	\	\	1 (50%)
	m4	\	\	\	8 (28%)	\	\	1 (3.3%)	3 (2.1%)	3 (13%)	2 (3.1%)	\	2 (7.7%)	1 (17%)	2 (12%)	4 (36%)	10 (21%)	2 (8.3%)	3 (9.4%)	1 (25%)	6 (67%)	1 (10%)	1 (25%)	\	3 (23%)	\	1 (100%)	\	\	\	\	3 (50%)	1 (50%)	\	\	\	\
	Abbreviations
	CC	Cell cycle
	DDR	DNA damage repair
	DEV	developmental regulation
	IE	immune evasion
	OTH	other
	PAM	PI3K–AKT–mTOR
	RME	RAF-MEK-ERK
	TK	tyrosine kinases

## Sheet: sTable10
	Supplementary Table 10. Baseline characteristics according to treatment with MTB-recommended therapy
	Variable	Not treated N = 92	Treated N = 23	p-value
	Age (median, IQR)	46.5 (39, 52)	45.0 (36, 48)	0.472		Abbreviations
	Sex, female	33 (35.9)	13 (59.1)	0.046		d/i/pCCA	distal/ intra-hepatic / perihilar cholangiocarcinoma
	Primary tumor location			0.421		GBC	Gallbladder carcinoma
	iCCA	56.0 (60.9)	17.0 (73.9)			MTB	Molecular Tumor Board
	pCCA	12.0 (13.0)	2.0 (9.1)
	dCCA	11.0 (12.0)	1.0 (4.5)
	GBC	6.0 (6.5)	3.0 (13.6)
	unknown	7.0 (7.6)	\
	Prior surgery on primary tumor	29 (31.5)	14 (60.9)	0.009
	Number of prior lines of treatment, median (range)	1 (0 - 6)	0 (0 - 4)	0.031

[truncated: 2 more sheets: sTable11, sTable12]
